# Supplementary material for: Deletions in Glial Fibrillary Acidic Protein Leading to Alterations in Intermediate Filament Assembly and Network Formation
Source: Int J Mol Sci. 2025 Feb 23;26(5):1913. doi: 10.3390/ijms26051913 (PMC11900225; doi:10.3390/ijms26051913)
Supplement: Supplementary file 1 [file ijms-26-01913-s001.zip]

Archive with 1 entries (1 files):
- ijms-3387539-supplementary.pdf
